# Supplementary material for: Pain in the brain: Psychological correlates of chronic pain and fibromyalgia
Source: PLoS One. 2025 Jun 11;20(6):e0324457. doi: 10.1371/journal.pone.0324457 (PMC12157783; doi:10.1371/journal.pone.0324457)
Supplement: S1 Data. Consensus matrices — (ZIP) [file pone.0324457.s001.zip]

Archive with 7 entries (7 files):
- Rplot.png
- Rplot01.png
- Rplot02.png
- Rplot03.png
- Rplot04.png
- Rplot05.png
- Rplot06.png
